# Supplementary material for: Patient Perspectives After Trapeziectomy Versus Carpometacarpal Prosthesis: A Qualitative Thematic Analysis of Ten Bilateral Cases
Source: J Clin Med. 2025 Nov 26;14(23):8375. doi: 10.3390/jcm14238375 (PMC12693461; doi:10.3390/jcm14238375)
Supplement: Supplementary file 1 [file jcm-14-08375-s001.zip]

Archive with 1 entries (1 files):
- jcm-3919222-supplementary.pdf
